# Supplementary material for: Identification and investigation of ORFans in the viral world
Source: BMC Genomics. 2008 Jan 19;9:24. doi: 10.1186/1471-2164-9-24 (PMC2245933; doi:10.1186/1471-2164-9-24)
Supplement: Additional File 1 — 280 fully sequenced phages and their hosts. Taxonomy information and corresponding bacterial host for each phage. [file 1471-2164-9-24-S1.xls]

## Sheet: phage_host
The 280 phages were extracted from the Viral DB in Refseq release 13.
The prokaryotic hosts of each phage were obtained by parsing the Genbank format file (in FEATURES section, looking for "specific_host" or "lab_host"), if not available, by manually checking the related publicatoins or searching against NCBI taxonomy DB.
TaxID	PhageName	HostName	HostTaxonomy
235266	Acidianus filamentous virus 1	Acidianus	Archaea; Crenarchaeota; Thermoprotei; Sulfolobales; Sulfolobaceae; Acidianus
244590	Sulfolobus spindle-shaped virus 2	Sulfolobus	Archaea; Crenarchaeota; Thermoprotei; Sulfolobales; Sulfolobaceae; Sulfolobus
157899	Sulfolobus islandicus rod-shaped virus 2	Sulfolobus islandicus	Archaea; Crenarchaeota; Thermoprotei; Sulfolobales; Sulfolobaceae; Sulfolobus
176106	Sulfolobus islandicus filamentous virus	Sulfolobus islandicus	Archaea; Crenarchaeota; Thermoprotei; Sulfolobales; Sulfolobaceae; Sulfolobus
157898	Sulfolobus islandicus rod-shaped virus 1	Sulfolobus islandicus KVEM10H3	Archaea; Crenarchaeota; Thermoprotei; Sulfolobales; Sulfolobaceae; Sulfolobus
244589	Sulfolobus spindle-shaped virus 1	Sulfolobus shibatae	Archaea; Crenarchaeota; Thermoprotei; Sulfolobales; Sulfolobaceae; Sulfolobus
248496	Sulfolobus spindle-shaped virus Kamchatka-1	Sulfolobus sp.	Archaea; Crenarchaeota; Thermoprotei; Sulfolobales; Sulfolobaceae; Sulfolobus
256994	Sulfolobus spindle-shaped virus Ragged Hills	Sulfolobus sp.	Archaea; Crenarchaeota; Thermoprotei; Sulfolobales; Sulfolobaceae; Sulfolobus
269145	Sulfolobus turreted icosahedral virus	Sulfolobus sulfataricus	Archaea; Crenarchaeota; Thermoprotei; Sulfolobales; Sulfolobaceae; Sulfolobus
285013	Sulfolobus tengchongensis spindle-shaped virus STSV1	Sulfolobus tengchongensis	Archaea; Crenarchaeota; Thermoprotei; Sulfolobales; Sulfolobaceae; Sulfolobus
222645	Halovirus HF1	Haloterrigena trapanicum DS66;Haloferax lucentensis	Archaea; Euryarchaeota; Halobacteria; Halobacteriales; Halobacteriaceae
326574	Bacteriophage SH1	Haloarcula hispanica	Archaea; Euryarchaeota; Halobacteria; Halobacteriales; Halobacteriaceae; Haloarcula
33771	Halorubrum phage HF2	Halorubrum coriense	Archaea; Euryarchaeota; Halobacteria; Halobacteriales; Halobacteriaceae; Halorubrum
114777	Virus PhiCh1	Natrialba magadii	Archaea; Euryarchaeota; Halobacteria; Halobacteriales; Halobacteriaceae; Natrialba
77048	Methanobacterium phage psiM2	Methanobacterium thermoautotrophicum	Archaea; Euryarchaeota; Methanobacteria; Methanobacteriales; Methanobacteriaceae; Methanobacterium
173824	Methanothermobacter wolfeii prophage psiM100	Methanothermobacter wolfeii	Archaea; Euryarchaeota; Methanobacteria; Methanobacteriales; Methanobacteriaceae; Methanothermobacter
205868	Mycobacterium phage Che8	Mycobacterium	Bacteria; Actinobacteria; Actinobacteria (class); Actinobacteridae; Actinomycetales; Corynebacterineae; Mycobacteriaceae; Mycobacterium
205869	Mycobacterium phage Cjw1	Mycobacterium	Bacteria; Actinobacteria; Actinobacteria (class); Actinobacteridae; Actinomycetales; Corynebacterineae; Mycobacteriaceae; Mycobacterium
205870	Mycobacterium phage Bxz2	Mycobacterium	Bacteria; Actinobacteria; Actinobacteria (class); Actinobacteridae; Actinomycetales; Corynebacterineae; Mycobacteriaceae; Mycobacterium
205872	Mycobacterium phage Che9c	Mycobacterium	Bacteria; Actinobacteria; Actinobacteria (class); Actinobacteridae; Actinomycetales; Corynebacterineae; Mycobacteriaceae; Mycobacterium
205874	Mycobacterium phage Rosebush	Mycobacterium	Bacteria; Actinobacteria; Actinobacteria (class); Actinobacteridae; Actinomycetales; Corynebacterineae; Mycobacteriaceae; Mycobacterium
205875	Mycobacterium phage Corndog	Mycobacterium	Bacteria; Actinobacteria; Actinobacteria (class); Actinobacteridae; Actinomycetales; Corynebacterineae; Mycobacteriaceae; Mycobacterium
205876	Mycobacterium phage Che9d	Mycobacterium	Bacteria; Actinobacteria; Actinobacteria (class); Actinobacteridae; Actinomycetales; Corynebacterineae; Mycobacteriaceae; Mycobacterium
205877	Mycobacterium phage Bxz1	Mycobacterium	Bacteria; Actinobacteria; Actinobacteria (class); Actinobacteridae; Actinomycetales; Corynebacterineae; Mycobacteriaceae; Mycobacterium
205879	Mycobacterium phage Omega	Mycobacterium	Bacteria; Actinobacteria; Actinobacteria (class); Actinobacteridae; Actinomycetales; Corynebacterineae; Mycobacteriaceae; Mycobacterium
205880	Mycobacterium phage Barnyard	Mycobacterium	Bacteria; Actinobacteria; Actinobacteria (class); Actinobacteridae; Actinomycetales; Corynebacterineae; Mycobacteriaceae; Mycobacterium
213236	Mycobacteriophage PG1	Mycobacterium	Bacteria; Actinobacteria; Actinobacteria (class); Actinobacteridae; Actinomycetales; Corynebacterineae; Mycobacteriaceae; Mycobacterium
88870	Mycobacterium phage TM4	Mycobacterium avium	Bacteria; Actinobacteria; Actinobacteria (class); Actinobacteridae; Actinomycetales; Corynebacterineae; Mycobacteriaceae; Mycobacterium
148603	Mycobacterium phage Bxb1	Mycobacterium smegmatis	Bacteria; Actinobacteria; Actinobacteria (class); Actinobacteridae; Actinomycetales; Corynebacterineae; Mycobacteriaceae; Mycobacterium
28369	Mycobacteria phage D29	Mycobacterium tuberculosis	Bacteria; Actinobacteria; Actinobacteria (class); Actinobacteridae; Actinomycetales; Corynebacterineae; Mycobacteriaceae; Mycobacterium
31757	Mycobacterium phage L5	Mycobacterium tuberculosis	Bacteria; Actinobacteria; Actinobacteria (class); Actinobacteridae; Actinomycetales; Corynebacterineae; Mycobacteriaceae; Mycobacterium
279303	Actinoplanes phage phiAsp2	Actinoplanes	Bacteria; Actinobacteria; Actinobacteria (class); Actinobacteridae; Actinomycetales; Micromonosporineae; Micromonosporaceae; Actinoplanes
189836	Propionibacterium phage phiB5	Propionibacterium freudenreichii	Bacteria; Actinobacteria; Actinobacteria (class); Actinobacteridae; Actinomycetales; Propionibacterineae; Propionibacteriaceae; Propionibacterium
10719	Bacteriophage phi-C31	Streptomyces	Bacteria; Actinobacteria; Actinobacteria (class); Actinobacteridae; Actinomycetales; Streptomycineae; Streptomycetaceae; Streptomyces
225588	Bacteriophage phi-BT1	Streptomyces lividans	Bacteria; Actinobacteria; Actinobacteria (class); Actinobacteridae; Actinomycetales; Streptomycineae; Streptomycetaceae; Streptomyces
10702	Bacteriophage VWB	Streptomyces venezuelae	Bacteria; Actinobacteria; Actinobacteria (class); Actinobacteridae; Actinomycetales; Streptomycineae; Streptomycetaceae; Streptomyces
294631	Bacteriophage 11b	Flavobacterium sp.	Bacteria; Bacteroidetes/Chlorobi group; Bacteroidetes; Flavobacteria; Flavobacteriales; Flavobacteriaceae; Flavobacterium
148943	Bacteriophage RM 378	Rhodothermus marinus	Bacteria; Bacteroidetes/Chlorobi group; Bacteroidetes; Sphingobacteria; Sphingobacteriales; Crenotrichaceae; Rhodothermus
225067	Chlamydia phage 3	Chlamydia pecorum	Bacteria; Chlamydiae/Verrucomicrobia group; Chlamydiae; Chlamydiae (class); Chlamydiales; Chlamydiaceae; Chlamydia
105154	Chlamydia phage 2	Chlamydia psittaci	Bacteria; Chlamydiae/Verrucomicrobia group; Chlamydiae; Chlamydiae (class); Chlamydiales; Chlamydiaceae; Chlamydia
10857	Chlamydia phage 1	Chlamydia psittaci	Bacteria; Chlamydiae/Verrucomicrobia group; Chlamydiae; Chlamydiae (class); Chlamydiales; Chlamydiaceae; Chlamydia
90963	Guinea pig Chlamydia phage	Chlamydia psittaci	Bacteria; Chlamydiae/Verrucomicrobia group; Chlamydiae; Chlamydiae (class); Chlamydiales; Chlamydiaceae; Chlamydia
117575	Chlamydia pneumoniae phage CPAR39	Chlamydophila pneumoniae AR39	Bacteria; Chlamydiae/Verrucomicrobia group; Chlamydiae; Chlamydiae (class); Chlamydiales; Chlamydiaceae; Chlamydophila
238854	Bacteriophage S-PM2	Synechococcus sp.	Bacteria; Cyanobacteria; Chroococcales; Synechococcus
151528	Cyanophage P60	Synechococcus sp. WH7803	Bacteria; Cyanobacteria; Chroococcales; Synechococcus
268746	Cyanophage P-SSM2	Prochlorococcus marinus	Bacteria; Cyanobacteria; Prochlorales; Prochlorococcaceae; Prochlorococcus; Prochlorococcus marinus
268747	Cyanophage P-SSM4	Prochlorococcus marinus	Bacteria; Cyanobacteria; Prochlorales; Prochlorococcaceae; Prochlorococcus; Prochlorococcus marinus
268748	Cyanophage P-SSP7	Prochlorococcus marinus	Bacteria; Cyanobacteria; Prochlorales; Prochlorococcaceae; Prochlorococcus; Prochlorococcus marinus
164037	Bacteriophage IN93	Thermus aquaticus TZ2	Bacteria; Deinococcus-Thermus; Deinococci; Thermales; Thermaceae; Thermus
294382	Bacillus clarkii bacteriophage BCJA1c	Bacillus clarkii	Bacteria; Firmicutes; Bacillales; Bacillaceae; Bacillus
307240	Bacillus thuringiensis phage GIL16c	Bacillus thuringiensis	Bacteria; Firmicutes; Bacillales; Bacillaceae; Bacillus; Bacillus cereus group
292029	Bacteriophage G1	Staphylococcus aureus	Bacteria; Firmicutes; Bacillales; Staphylococcus
320832	Bacteriophage 66	Staphylococcus aureus	Bacteria; Firmicutes; Bacillales; Staphylococcus
320833	Bacteriophage 187	Staphylococcus aureus	Bacteria; Firmicutes; Bacillales; Staphylococcus
320834	Bacteriophage 69	Staphylococcus aureus	Bacteria; Firmicutes; Bacillales; Staphylococcus
320835	Bacteriophage 53	Staphylococcus aureus	Bacteria; Firmicutes; Bacillales; Staphylococcus
320836	Bacteriophage 2638A	Staphylococcus aureus	Bacteria; Firmicutes; Bacillales; Staphylococcus
320837	Bacteriophage 42e	Staphylococcus aureus	Bacteria; Firmicutes; Bacillales; Staphylococcus
320838	Bacteriophage 3A	Staphylococcus aureus	Bacteria; Firmicutes; Bacillales; Staphylococcus
320839	Bacteriophage 47	Staphylococcus aureus	Bacteria; Firmicutes; Bacillales; Staphylococcus
320840	Bacteriophage 37	Staphylococcus aureus	Bacteria; Firmicutes; Bacillales; Staphylococcus
320841	Bacteriophage EW	Staphylococcus aureus	Bacteria; Firmicutes; Bacillales; Staphylococcus
320842	Bacteriophage 96	Staphylococcus aureus	Bacteria; Firmicutes; Bacillales; Staphylococcus
320843	Bacteriophage ROSA	Staphylococcus aureus	Bacteria; Firmicutes; Bacillales; Staphylococcus
320844	Bacteriophage 71	Staphylococcus aureus	Bacteria; Firmicutes; Bacillales; Staphylococcus
320845	Bacteriophage 55	Staphylococcus aureus	Bacteria; Firmicutes; Bacillales; Staphylococcus
320846	Bacteriophage 29	Staphylococcus aureus	Bacteria; Firmicutes; Bacillales; Staphylococcus
320847	Bacteriophage 52A	Staphylococcus aureus	Bacteria; Firmicutes; Bacillales; Staphylococcus
320848	Bacteriophage 88	Staphylococcus aureus	Bacteria; Firmicutes; Bacillales; Staphylococcus
320849	Bacteriophage 92	Staphylococcus aureus	Bacteria; Firmicutes; Bacillales; Staphylococcus
320850	Bacteriophage X2	Staphylococcus aureus	Bacteria; Firmicutes; Bacillales; Staphylococcus
55510	Staphylococcus phage Twort	Staphylococcus aureus	Bacteria; Firmicutes; Bacillales; Staphylococcus
59506	Bacteriophage 85	Staphylococcus aureus	Bacteria; Firmicutes; Bacillales; Staphylococcus
225725	Bacteriophage phBC6A51	Bacillus cereus	Bacteria; Firmicutes; Bacilli; Bacillales; Bacillaceae; Bacillus
225726	Bacteriophage phBC6A52	Bacillus cereus	Bacteria; Firmicutes; Bacilli; Bacillales; Bacillaceae; Bacillus
12345	Bacillus phage GA-1 (GA-1)	Bacillus sp. G1R	Bacteria; Firmicutes; Bacilli; Bacillales; Bacillaceae; Bacillus
10717	Bacteriophage phi-105	Bacillus subtilis	Bacteria; Firmicutes; Bacilli; Bacillales; Bacillaceae; Bacillus
10724	Bacteriophage SPP1	Bacillus subtilis	Bacteria; Firmicutes; Bacilli; Bacillales; Bacillaceae; Bacillus
10756	Bacillus phage phi29 (Bacillus phage PZA)	Bacillus subtilis	Bacteria; Firmicutes; Bacilli; Bacillales; Bacillaceae; Bacillus
10778	Bacteriophage B103	Bacillus subtilis	Bacteria; Firmicutes; Bacilli; Bacillales; Bacillaceae; Bacillus
66797	Bacteriophage SPBc2	Bacillus subtilis	Bacteria; Firmicutes; Bacilli; Bacillales; Bacillaceae; Bacillus
236750	Bacillus thuringiensis bacteriophage Bam35c	Bacillus thuringiensis	Bacteria; Firmicutes; Bacilli; Bacillales; Bacillaceae; Bacillus
181007	Listeria phage 2389	Listeria monocytogenes	Bacteria; Firmicutes; Bacilli; Bacillales; Listeriaceae; Listeria
40521	Bacteriophage A118	Listeria monocytogenes	Bacteria; Firmicutes; Bacilli; Bacillales; Listeriaceae; Listeria
221915	Staphylococcus phage K	Staphylococcus	Bacteria; Firmicutes; Bacilli; Bacillales; Staphylococcaceae; Staphylococcus
106284	Bacteriophage phi ETA	Staphylococcus aureus	Bacteria; Firmicutes; Bacilli; Bacillales; Staphylococcaceae; Staphylococcus
129009	Staphylococcus aureus prophage phiPV83	Staphylococcus aureus	Bacteria; Firmicutes; Bacilli; Bacillales; Staphylococcaceae; Staphylococcus
130478	Staphylococcus aureus temperate phage phiSLT	Staphylococcus aureus	Bacteria; Firmicutes; Bacilli; Bacillales; Staphylococcaceae; Staphylococcus
204086	Staphylococcus phage 44AHJD (44AHJD)	Staphylococcus aureus	Bacteria; Firmicutes; Bacilli; Bacillales; Staphylococcaceae; Staphylococcus
204090	Staphylococcus aureus phage phiP68	Staphylococcus aureus	Bacteria; Firmicutes; Bacilli; Bacillales; Staphylococcaceae; Staphylococcus
259901	Bacteriophage 77	Staphylococcus aureus	Bacteria; Firmicutes; Bacilli; Bacillales; Staphylococcaceae; Staphylococcus
320831	Bacteriophage PT1028	Staphylococcus aureus	Bacteria; Firmicutes; Bacilli; Bacillales; Staphylococcaceae; Staphylococcus
71366	Staphylococcus aureus bacteriophage PVL	Staphylococcus aureus ATCC 49775	Bacteria; Firmicutes; Bacilli; Bacillales; Staphylococcaceae; Staphylococcus
225979	Staphylococcus phage phiN315	Staphylococcus aureus subsp. aureus N315	Bacteria; Firmicutes; Bacilli; Bacillales; Staphylococcaceae; Staphylococcus
12360	Staphylococcus aureus phage phi 11	Staphylococcus aureus subsp. aureus NCTC 8325	Bacteria; Firmicutes; Bacilli; Bacillales; Staphylococcaceae; Staphylococcus
186152	Staphylococcus aureus phage phi 12	Staphylococcus aureus subsp. aureus NCTC 8325	Bacteria; Firmicutes; Bacilli; Bacillales; Staphylococcaceae; Staphylococcus
186153	Staphylococcus aureus phage phi 13	Staphylococcus aureus subsp. aureus NCTC 8325	Bacteria; Firmicutes; Bacilli; Bacillales; Staphylococcaceae; Staphylococcus
52979	Bacteriophage phig1e	Lactobacillus	Bacteria; Firmicutes; Bacilli; Lactobacillales; Lactobacillaceae; Lactobacillus
279281	Bacteriophage phi AT3	Lactobacillus casei	Bacteria; Firmicutes; Bacilli; Lactobacillales; Lactobacillaceae; Lactobacillus
51369	Lactobacillus casei bacteriophage A2	Lactobacillus casei	Bacteria; Firmicutes; Bacilli; Lactobacillales; Lactobacillaceae; Lactobacillus
12417	Lactobacillus bacteriophage phi adh	Lactobacillus gasseri	Bacteria; Firmicutes; Bacilli; Lactobacillales; Lactobacillaceae; Lactobacillus
139870	Lactobacillus johnsonii prophage Lj965	Lactobacillus johnsonii	Bacteria; Firmicutes; Bacilli; Lactobacillales; Lactobacillaceae; Lactobacillus
139872	Lactobacillus johnsonii prophage Lj928	Lactobacillus johnsonii	Bacteria; Firmicutes; Bacilli; Lactobacillales; Lactobacillaceae; Lactobacillus
28359	Bacteriophage L5	Leuconostoc oenos	Bacteria; Firmicutes; Bacilli; Lactobacillales; Leuconostocaceae; Leuconostoc
114416	Lactococcus phage ul36	Lactococcus lactis	Bacteria; Firmicutes; Bacilli; Lactobacillales; Streptococcaceae; Lactococcus
151534	Bacteriophage bIL311	Lactococcus lactis	Bacteria; Firmicutes; Bacilli; Lactobacillales; Streptococcaceae; Lactococcus
151536	Bacteriophage bIL286	Lactococcus lactis	Bacteria; Firmicutes; Bacilli; Lactobacillales; Streptococcaceae; Lactococcus
151537	Bacteriophage bIL309	Lactococcus lactis	Bacteria; Firmicutes; Bacilli; Lactobacillales; Streptococcaceae; Lactococcus
151538	Bacteriophage bIL310	Lactococcus lactis	Bacteria; Firmicutes; Bacilli; Lactobacillales; Streptococcaceae; Lactococcus
151539	Bacteriophage bIL312	Lactococcus lactis	Bacteria; Firmicutes; Bacilli; Lactobacillales; Streptococcaceae; Lactococcus
201846	Lactococcus phage P335 (P335)	Lactococcus lactis	Bacteria; Firmicutes; Bacilli; Lactobacillales; Streptococcaceae; Lactococcus
31532	Bacteriophage sk1	Lactococcus lactis	Bacteria; Firmicutes; Bacilli; Lactobacillales; Streptococcaceae; Lactococcus
31537	Lactococcus phage c2	Lactococcus lactis	Bacteria; Firmicutes; Bacilli; Lactobacillales; Streptococcaceae; Lactococcus
31754	Lactococcus phage BK5-T	Lactococcus lactis	Bacteria; Firmicutes; Bacilli; Lactobacillales; Streptococcaceae; Lactococcus
35241	Bacteriophage Tuc2009	Lactococcus lactis	Bacteria; Firmicutes; Bacilli; Lactobacillales; Streptococcaceae; Lactococcus
35345	Lactococcus phage TP901-1	Lactococcus lactis	Bacteria; Firmicutes; Bacilli; Lactobacillales; Streptococcaceae; Lactococcus
43685	Bacteriophage r1t	Lactococcus lactis	Bacteria; Firmicutes; Bacilli; Lactobacillales; Streptococcaceae; Lactococcus
63118	Bacteriophage bIL170	Lactococcus lactis	Bacteria; Firmicutes; Bacilli; Lactobacillales; Streptococcaceae; Lactococcus
12390	Bacteriophage phi LC3	Lactococcus lactis subsp. cremoris	Bacteria; Firmicutes; Bacilli; Lactobacillales; Streptococcaceae; Lactococcus
151535	Bacteriophage bIL285	Lactococcus lactis subsp. lactis	Bacteria; Firmicutes; Bacilli; Lactobacillales; Streptococcaceae; Lactococcus
157924	Streptococcus mitis phage SM1	Streptococcus mitis SF100	Bacteria; Firmicutes; Bacilli; Lactobacillales; Streptococcaceae; Streptococcus
10747	Streptococcus phage Cp-1	Streptococcus pneumoniae	Bacteria; Firmicutes; Bacilli; Lactobacillales; Streptococcaceae; Streptococcus
120574	Streptococcus pneumoniae bacteriophage MM1	Streptococcus pneumoniae	Bacteria; Firmicutes; Bacilli; Lactobacillales; Streptococcaceae; Streptococcus
12402	Bacteriophage EJ-1	Streptococcus pneumoniae 101	Bacteria; Firmicutes; Bacilli; Lactobacillales; Streptococcaceae; Streptococcus
173707	Temperate phage phiNIH1.1	Streptococcus pyogenes	Bacteria; Firmicutes; Bacilli; Lactobacillales; Streptococcaceae; Streptococcus
198538	Streptococcus pyogenes phage 315.1	Streptococcus pyogenes MGAS315	Bacteria; Firmicutes; Bacilli; Lactobacillales; Streptococcaceae; Streptococcus
198539	Streptococcus pyogenes phage 315.2	Streptococcus pyogenes MGAS315	Bacteria; Firmicutes; Bacilli; Lactobacillales; Streptococcaceae; Streptococcus
198540	Streptococcus pyogenes phage 315.3	Streptococcus pyogenes MGAS315	Bacteria; Firmicutes; Bacilli; Lactobacillales; Streptococcaceae; Streptococcus
198541	Streptococcus pyogenes phage 315.4	Streptococcus pyogenes MGAS315	Bacteria; Firmicutes; Bacilli; Lactobacillales; Streptococcaceae; Streptococcus
198542	Streptococcus pyogenes phage 315.5	Streptococcus pyogenes MGAS315	Bacteria; Firmicutes; Bacilli; Lactobacillales; Streptococcaceae; Streptococcus
198543	Streptococcus pyogenes phage 315.6	Streptococcus pyogenes MGAS315	Bacteria; Firmicutes; Bacilli; Lactobacillales; Streptococcaceae; Streptococcus
230871	Streptococcus phage C1	Streptococcus sp. 'group C'	Bacteria; Firmicutes; Bacilli; Lactobacillales; Streptococcaceae; Streptococcus
112023	Streptococcus thermophilus bacteriophage 7201	Streptococcus thermophilus	Bacteria; Firmicutes; Bacilli; Lactobacillales; Streptococcaceae; Streptococcus
306323	Streptococcus thermophilus bacteriophage 2972	Streptococcus thermophilus	Bacteria; Firmicutes; Bacilli; Lactobacillales; Streptococcaceae; Streptococcus
64186	Streptococcus thermophilus bacteriophage Sfi21	Streptococcus thermophilus	Bacteria; Firmicutes; Bacilli; Lactobacillales; Streptococcaceae; Streptococcus
72638	Streptococcus thermophilus bacteriophage Sfi19	Streptococcus thermophilus	Bacteria; Firmicutes; Bacilli; Lactobacillales; Streptococcaceae; Streptococcus
78541	Streptococcus thermophilus bacteriophage Sfi11	Streptococcus thermophilus	Bacteria; Firmicutes; Bacilli; Lactobacillales; Streptococcaceae; Streptococcus
85154	Streptococcus thermophilus temperate bacteriophage O1205	Streptococcus thermophilus	Bacteria; Firmicutes; Bacilli; Lactobacillales; Streptococcaceae; Streptococcus
90410	Streptococcus thermophilus bacteriophage DT1	Streptococcus thermophilus	Bacteria; Firmicutes; Bacilli; Lactobacillales; Streptococcaceae; Streptococcus
190478	Bacteriophage phi3626	Clostridium perfringens	Bacteria; Firmicutes; Clostridia; Clostridiales; Clostridiaceae; Clostridium
235201	Lactobacillus plantarum bacteriophage phiJL-1	Lactobacillus plantarum	Bacteria; Firmicutes; Lactobacillales; Lactobacillaceae; Lactobacillus; Lactobacillus plantarum WCFS1
298338	Lactobacillus plantarum bacteriophage LP65	Lactobacillus plantarum	Bacteria; Firmicutes; Lactobacillales; Lactobacillaceae; Lactobacillus; Lactobacillus plantarum WCFS1
10876	Acholeplasma phage MV-L1	Acholeplasma laidlawii	Bacteria; Firmicutes; Mollicutes; Acholeplasmatales; Acholeplasmataceae; Acholeplasma
46014	Acholeplasma phage L2	Acholeplasma laidlawii	Bacteria; Firmicutes; Mollicutes; Acholeplasmatales; Acholeplasmataceae; Acholeplasma
93224	SVTS2 plectrovirus	Spiroplasma	Bacteria; Firmicutes; Mollicutes; Entomoplasmatales; Spiroplasmataceae; Spiroplasma
10854	Spiroplasma phage 1-R8A2B	Spiroplasma citri	Bacteria; Firmicutes; Mollicutes; Entomoplasmatales; Spiroplasmataceae; Spiroplasma
185959	Spiroplasma phage 1-C74	Spiroplasma citri	Bacteria; Firmicutes; Mollicutes; Entomoplasmatales; Spiroplasmataceae; Spiroplasma
10855	Spiroplasma phage 4	Spiroplasma melliferum	Bacteria; Firmicutes; Mollicutes; Entomoplasmatales; Spiroplasmataceae; Spiroplasma
75590	Mycoplasma arthritidis bacteriophage MAV1	Mycoplasma arthritidis	Bacteria; Firmicutes; Mollicutes; Mycoplasmatales; Mycoplasmataceae; Mycoplasma
280702	Bacteriophage phiMFV1	Mycoplasma fermentans	Bacteria; Firmicutes; Mollicutes; Mycoplasmatales; Mycoplasmataceae; Mycoplasma
35238	Mycoplasma virus P1	Mycoplasma pulmonis	Bacteria; Firmicutes; Mollicutes; Mycoplasmatales; Mycoplasmataceae; Mycoplasma
279383	Bacteriophage phi JL001	Sponge-Associated Alpha-Proteobacterium	Bacteria; Proteobacteria; Alphaproteobacteria
179237	Sinorhizobium meliloti phage PBC5	Sinorhizobium meliloti	Bacteria; Proteobacteria; Alphaproteobacteria; Rhizobiales; Rhizobiaceae; Sinorhizobium/Ensifer group; Sinorhizobium
136084	Roseophage SIO1	Roseobacter	Bacteria; Proteobacteria; Alphaproteobacteria; Rhodobacterales; Rhodobacteraceae; Roseobacter
194699	Bordetella phage BPP-1	Bordetella	Bacteria; Proteobacteria; Betaproteobacteria; Burkholderiales; Alcaligenaceae; Bordetella
263374	Bordetella phage BMP-1	Bordetella bronchiseptica	Bacteria; Proteobacteria; Betaproteobacteria; Burkholderiales; Alcaligenaceae; Bordetella
263375	Bordetella phage BIP-1	Bordetella bronchiseptica	Bacteria; Proteobacteria; Betaproteobacteria; Burkholderiales; Alcaligenaceae; Bordetella
244310	Burkholderia cenocepacia phage Bcep1	Burkholderia cenocepacia	Bacteria; Proteobacteria; Betaproteobacteria; Burkholderiales; Burkholderiaceae; Burkholderia
209052	Burkholderia cepacia phage Bcep781	Burkholderia cepacia	Bacteria; Proteobacteria; Betaproteobacteria; Burkholderiales; Burkholderiaceae; Burkholderia
242527	Burkholderia cepacia phage Bcep22	Burkholderia cepacia	Bacteria; Proteobacteria; Betaproteobacteria; Burkholderiales; Burkholderiaceae; Burkholderia
242861	Burkholderia cepacia phage BcepNazgul	Burkholderia cepacia	Bacteria; Proteobacteria; Betaproteobacteria; Burkholderiales; Burkholderiaceae; Burkholderia
260373	Burkholderia cepacia phage Bcep43	Burkholderia cepacia	Bacteria; Proteobacteria; Betaproteobacteria; Burkholderiales; Burkholderiaceae; Burkholderia
255131	Bacteriophage phi1026b	Burkholderia pseudomallei	Bacteria; Proteobacteria; Betaproteobacteria; Burkholderiales; Burkholderiaceae; Burkholderia
332032	Burkholderia pseudomallei phage phi52237	Burkholderia pseudomallei	Bacteria; Proteobacteria; Betaproteobacteria; Burkholderiales; Burkholderiaceae; Burkholderia
180504	Bacteriophage phiE125	Burkholderia thailandensis	Bacteria; Proteobacteria; Betaproteobacteria; Burkholderiales; Burkholderiaceae; Burkholderia
279280	Burkholderia cepacia complex phage BcepC6B	Burkholderia cepacia	Bacteria; Proteobacteria; Betaproteobacteria; Burkholderiales; Burkholderiaceae; Burkholderia; Burkholderia cepacia complex
279530	Burkholderia cenocepacia phage BcepB1A	Burkholderia cenocepacia	Bacteria; Proteobacteria; Betaproteobacteria; Burkholderiales; Burkholderiaceae; Burkholderia; Burkholderia cepacia complex
264729	Burkholderia cenocepacia phage BcepMu	Burkholderia cenocepacia	Bacteria; Proteobacteria; Betaproteobacteria; Burkholderiales; Burkholderiaceae; Burkholderia; Burkholderia cepacia complex; Burkholderia cenocepacia AU 1054
247080	Ralstonia phage p12J	Ralstonia pickettii	Bacteria; Proteobacteria; Betaproteobacteria; Burkholderiales; Burkholderiaceae; Ralstonia
145579	Phage phiMH2K	Bdellovibrio bacteriovorus	Bacteria; Proteobacteria; delta/epsilon subdivisions; Deltaproteobacteria; Bdellovibrionales; Bdellovibrionaceae; Bdellovibrio
49964	Bacteriophage Mx8	Myxococcus xanthus strain DK883	Bacteria; Proteobacteria; delta/epsilon subdivisions; Deltaproteobacteria; Myxococcales; Cystobacterineae; Myxococcaceae; Myxococcus
227470	Bacteriophage Aeh1 (Aeh1)	Aeromonas hydrophila	Bacteria; Proteobacteria; Gammaproteobacteria; Aeromonadales; Aeromonadaceae; Aeromonas
115987	Bacteriophage 44RR2.8t	Aeromonas salmonicida	Bacteria; Proteobacteria; Gammaproteobacteria; Aeromonadales; Aeromonadaceae; Aeromonas
321023	Aeromonas phage 31	Aeromonas salmonicida	Bacteria; Proteobacteria; Gammaproteobacteria; Aeromonadales; Aeromonadaceae; Aeromonas
10661	Pseudoalteromonas phage PM2	Pseudoalteromonas	Bacteria; Proteobacteria; Gammaproteobacteria; Alteromonadales; Pseudoalteromonadaceae; Pseudoalteromonas
67571	Acyrthosiphon pisum bacteriophage APSE-1	Acyrthosiphon pisum	Bacteria; Proteobacteria; Gammaproteobacteria; Enterobacteriales
115991	Enterobacteria phage RB43	Escherichia coli	Bacteria; Proteobacteria; Gammaproteobacteria; Enterobacteriales
10849	Enterobacteria phage alpha3	Escherichia coli	Bacteria; Proteobacteria; Gammaproteobacteria; Enterobacteriales; Enterobacteriaceae; Escherichia
310953	Coliphage ID11	Escherichia coli	Bacteria; Proteobacteria; Gammaproteobacteria; Enterobacteriales; Enterobacteriaceae; Escherichia
329855	Enterobacteria phage FI	Escherichia coli	Bacteria; Proteobacteria; Gammaproteobacteria; Enterobacteriales; Enterobacteriaceae; Escherichia
103216	Bacteriophage WPhi	Escherichia coli	Bacteria; Proteobacteria; Gammaproteobacteria; Enterobacteriales; Enterobacteriaceae; Escherichia
103807	Bacteriophage P27	Escherichia coli	Bacteria; Proteobacteria; Gammaproteobacteria; Enterobacteriales; Enterobacteriaceae; Escherichia
10658	Enterobacteria phage PRD1	Escherichia coli	Bacteria; Proteobacteria; Gammaproteobacteria; Enterobacteriales; Enterobacteriaceae; Escherichia
10665	Enterobacteria phage T4 (T4)	Escherichia coli	Bacteria; Proteobacteria; Gammaproteobacteria; Enterobacteriales; Enterobacteriaceae; Escherichia
10677	Enterobacteria phage Mu	Escherichia coli	Bacteria; Proteobacteria; Gammaproteobacteria; Enterobacteriales; Enterobacteriaceae; Escherichia
10678	Enterobacteria phage P1	Escherichia coli	Bacteria; Proteobacteria; Gammaproteobacteria; Enterobacteriales; Enterobacteriaceae; Escherichia
10679	Enterobacteria phage P2	Escherichia coli	Bacteria; Proteobacteria; Gammaproteobacteria; Enterobacteriales; Enterobacteriaceae; Escherichia
10680	Bacteriophage P4	Escherichia coli	Bacteria; Proteobacteria; Gammaproteobacteria; Enterobacteriales; Enterobacteriaceae; Escherichia
10710	Bacteriophage lambda	Escherichia coli	Bacteria; Proteobacteria; Gammaproteobacteria; Enterobacteriales; Enterobacteriaceae; Escherichia
10726	Enterobacteria phage T5	Escherichia coli	Bacteria; Proteobacteria; Gammaproteobacteria; Enterobacteriales; Enterobacteriaceae; Escherichia
10742	Enterobacteria phage HK022	Escherichia coli	Bacteria; Proteobacteria; Gammaproteobacteria; Enterobacteriales; Enterobacteriaceae; Escherichia
10759	Enterobacteria phage T3	Escherichia coli	Bacteria; Proteobacteria; Gammaproteobacteria; Enterobacteriales; Enterobacteriaceae; Escherichia
10760	Enterobacteria phage T7	Escherichia coli	Bacteria; Proteobacteria; Gammaproteobacteria; Enterobacteriales; Enterobacteriaceae; Escherichia
10843	Enterobacteria phage G4	Escherichia coli	Bacteria; Proteobacteria; Gammaproteobacteria; Enterobacteriales; Enterobacteriaceae; Escherichia
10847	Coliphage phiX174	Escherichia coli	Bacteria; Proteobacteria; Gammaproteobacteria; Enterobacteriales; Enterobacteriaceae; Escherichia
10848	Coliphage phiK	Escherichia coli	Bacteria; Proteobacteria; Gammaproteobacteria; Enterobacteriales; Enterobacteriaceae; Escherichia
10867	Enterobacteria phage Ike	Escherichia coli	Bacteria; Proteobacteria; Gammaproteobacteria; Enterobacteriales; Enterobacteriaceae; Escherichia
10868	Enterobacteria phage If1	Escherichia coli	Bacteria; Proteobacteria; Gammaproteobacteria; Enterobacteriales; Enterobacteriaceae; Escherichia
10869	Enterobacteria phage I2-2	Escherichia coli	Bacteria; Proteobacteria; Gammaproteobacteria; Enterobacteriales; Enterobacteriaceae; Escherichia
10870	Enterobacteria phage M13	Escherichia coli	Bacteria; Proteobacteria; Gammaproteobacteria; Enterobacteriales; Enterobacteriaceae; Escherichia
12017	Enterobacteria phage fr	Escherichia coli	Bacteria; Proteobacteria; Gammaproteobacteria; Enterobacteriales; Enterobacteriaceae; Escherichia
12018	Enterobacteria phage GA	Escherichia coli	Bacteria; Proteobacteria; Gammaproteobacteria; Enterobacteriales; Enterobacteriaceae; Escherichia
12021	Enterobacteria phage KU1	Escherichia coli	Bacteria; Proteobacteria; Gammaproteobacteria; Enterobacteriales; Enterobacteriaceae; Escherichia
12022	Enterobacterio phage MS2	Escherichia coli	Bacteria; Proteobacteria; Gammaproteobacteria; Enterobacteriales; Enterobacteriaceae; Escherichia
12353	Enterobacteria phage RB69 (RB69)	Escherichia coli	Bacteria; Proteobacteria; Gammaproteobacteria; Enterobacteriales; Enterobacteriaceae; Escherichia
12355	Enterobacteria phage T1	Escherichia coli	Bacteria; Proteobacteria; Gammaproteobacteria; Enterobacteriales; Enterobacteriaceae; Escherichia
155148	Bacteriophage HK620	Escherichia coli	Bacteria; Proteobacteria; Gammaproteobacteria; Enterobacteriales; Enterobacteriaceae; Escherichia
196242	Phage BP-4795	Escherichia coli	Bacteria; Proteobacteria; Gammaproteobacteria; Enterobacteriales; Enterobacteriaceae; Escherichia
29252	Enterobacteria phage 186	Escherichia coli	Bacteria; Proteobacteria; Gammaproteobacteria; Enterobacteriales; Enterobacteriaceae; Escherichia
37554	Enterobacteria phage HK97	Escherichia coli	Bacteria; Proteobacteria; Gammaproteobacteria; Enterobacteriales; Enterobacteriaceae; Escherichia
39803	Enterobacteriophage Qbeta	Escherichia coli	Bacteria; Proteobacteria; Gammaproteobacteria; Enterobacteriales; Enterobacteriaceae; Escherichia
40631	Enterobacteria phage N15	Escherichia coli	Bacteria; Proteobacteria; Gammaproteobacteria; Enterobacteriales; Enterobacteriaceae; Escherichia
50948	Enterobacteria phage RB49 (RB49)	Escherichia coli	Bacteria; Proteobacteria; Gammaproteobacteria; Enterobacteriales; Enterobacteriaceae; Escherichia
180816	Stx2 converting bacteriophage I	Escherichia coli O157:H7	Bacteria; Proteobacteria; Gammaproteobacteria; Enterobacteriales; Enterobacteriaceae; Escherichia
194948	Stx1 converting bacteriophage	Escherichia coli O157:H7	Bacteria; Proteobacteria; Gammaproteobacteria; Enterobacteriales; Enterobacteriaceae; Escherichia
194949	Stx2 converting bacteriophage II	Escherichia coli O157:H7	Bacteria; Proteobacteria; Gammaproteobacteria; Enterobacteriales; Enterobacteriaceae; Escherichia
337828	Bacteriophage JK06	Escherichia coli O157:H7	Bacteria; Proteobacteria; Gammaproteobacteria; Enterobacteriales; Enterobacteriaceae; Escherichia
97081	Bacteriophage VT2-Sa	Escherichia coli O157:H7	Bacteria; Proteobacteria; Gammaproteobacteria; Enterobacteriales; Enterobacteriaceae; Escherichia
10730	Bacteriophage 933W	Escherichia coli O157:H7 EDL933	Bacteria; Proteobacteria; Gammaproteobacteria; Enterobacteriales; Enterobacteriaceae; Escherichia
255431	Bacteriophage phiKO2	Klebsiella oxytoca	Bacteria; Proteobacteria; Gammaproteobacteria; Enterobacteriales; Enterobacteriaceae; Klebsiella
10844	Enterobacteria phage S13	Salmonella	Bacteria; Proteobacteria; Gammaproteobacteria; Enterobacteriales; Enterobacteriaceae; Salmonella
12407	Bacteriophage PSP3	Salmonella	Bacteria; Proteobacteria; Gammaproteobacteria; Enterobacteriales; Enterobacteriaceae; Salmonella
77775	Bacteriophage Felix 01	Salmonella	Bacteria; Proteobacteria; Gammaproteobacteria; Enterobacteriales; Enterobacteriaceae; Salmonella
215158	Enterobacteria phage epsilon15	Salmonella enterica	Bacteria; Proteobacteria; Gammaproteobacteria; Enterobacteriales; Enterobacteriaceae; Salmonella
10754	Enterobacteria phage P22	Salmonella enterica serovar typhimurium	Bacteria; Proteobacteria; Gammaproteobacteria; Enterobacteriales; Enterobacteriaceae; Salmonella
173443	Salmonella typhimurium bacteriophage ST64T	Salmonella enterica subsp. enterica serovar Typhimurium	Bacteria; Proteobacteria; Gammaproteobacteria; Enterobacteriales; Enterobacteriaceae; Salmonella
175950	Salmonella typhimurium phage ST64B	Salmonella enterica subsp. enterica serovar Typhimurium	Bacteria; Proteobacteria; Gammaproteobacteria; Enterobacteriales; Enterobacteriaceae; Salmonella
293644	Bacteriophage KS7	Salmonella enterica subsp. enterica serovar Typhimurium	Bacteria; Proteobacteria; Gammaproteobacteria; Enterobacteriales; Enterobacteriaceae; Salmonella
101570	Salmonella typhimurium bacteriophage ES18	Salmonella typhimurium	Bacteria; Proteobacteria; Gammaproteobacteria; Enterobacteriales; Enterobacteriaceae; Salmonella
194966	Enterobacteria phage SP6	Salmonella typhimurium	Bacteria; Proteobacteria; Gammaproteobacteria; Enterobacteriales; Enterobacteriaceae; Salmonella
221029	Salmonella typhimurium bacteriophage ST104	Salmonella typhimurium DT104	Bacteria; Proteobacteria; Gammaproteobacteria; Enterobacteriales; Enterobacteriaceae; Salmonella
10761	Enterobacteria phage Sf6	Shigella flexneri	Bacteria; Proteobacteria; Gammaproteobacteria; Enterobacteriales; Enterobacteriaceae; Shigella
55884	Shigella flexneri bacteriophage V	Shigella flexneri	Bacteria; Proteobacteria; Gammaproteobacteria; Enterobacteriales; Enterobacteriaceae; Shigella
172667	Bacteriophage PY54	Yersinia enterocolitica	Bacteria; Proteobacteria; Gammaproteobacteria; Enterobacteriales; Enterobacteriaceae; Yersinia
110457	Bacteriophage phiYeO3-12	Yersinia enterocolitica (type O:3)	Bacteria; Proteobacteria; Gammaproteobacteria; Enterobacteriales; Enterobacteriaceae; Yersinia
227720	Yersinia pestis phage phiA1122	Yersinia pestis	Bacteria; Proteobacteria; Gammaproteobacteria; Enterobacteriales; Enterobacteriaceae; Yersinia
227940	Bacteriophage L-413C	Yersinia pestis	Bacteria; Proteobacteria; Gammaproteobacteria; Enterobacteriales; Enterobacteriaceae; Yersinia
230158	Bacteriophage Aaphi23	Actinobacillus actinomycetemcomitans	Bacteria; Proteobacteria; Gammaproteobacteria; Pasteurellales; Pasteurellaceae; Actinobacillus
10690	Haemophilus phage HP1	Haemophilus influenzae	Bacteria; Proteobacteria; Gammaproteobacteria; Pasteurellales; Pasteurellaceae; Haemophilus
157239	Haemophilus phage HP2	Haemophilus influenzae	Bacteria; Proteobacteria; Gammaproteobacteria; Pasteurellales; Pasteurellaceae; Haemophilus
154784	Acinetobacter phage AP205	Acinetobacter	Bacteria; Proteobacteria; Gammaproteobacteria; Pseudomonadales; Moraxellaceae; Acinetobacter
10708	Bacteriophage D3112	Pseudomonas aeruginosa	Bacteria; Proteobacteria; Gammaproteobacteria; Pseudomonadales; Pseudomonadaceae; Pseudomonas
10871	Pseudomonas phage Pf1	Pseudomonas aeruginosa	Bacteria; Proteobacteria; Gammaproteobacteria; Pseudomonadales; Pseudomonadaceae; Pseudomonas
10872	Pseudomonas phage Pf3	Pseudomonas aeruginosa	Bacteria; Proteobacteria; Gammaproteobacteria; Pseudomonadales; Pseudomonadaceae; Pseudomonas
12023	Pseudomonas phage PP7	Pseudomonas aeruginosa	Bacteria; Proteobacteria; Gammaproteobacteria; Pseudomonadales; Pseudomonadaceae; Pseudomonas
169683	Pseudomonas phage phiKZ	Pseudomonas aeruginosa	Bacteria; Proteobacteria; Gammaproteobacteria; Pseudomonadales; Pseudomonadaceae; Pseudomonas
188350	Pseudomonas aeruginosa phage PaP3	Pseudomonas aeruginosa	Bacteria; Proteobacteria; Gammaproteobacteria; Pseudomonadales; Pseudomonadaceae; Pseudomonas
204270	bacteriophage phiKMV	Pseudomonas aeruginosa	Bacteria; Proteobacteria; Gammaproteobacteria; Pseudomonadales; Pseudomonadaceae; Pseudomonas
280701	Pseudomonas phage F116	Pseudomonas aeruginosa	Bacteria; Proteobacteria; Gammaproteobacteria; Pseudomonadales; Pseudomonadaceae; Pseudomonas
31535	Pseudomonas phage D3	Pseudomonas aeruginosa	Bacteria; Proteobacteria; Gammaproteobacteria; Pseudomonadales; Pseudomonadaceae; Pseudomonas
35343	Bacteriophage phi CTX	Pseudomonas aeruginosa	Bacteria; Proteobacteria; Gammaproteobacteria; Pseudomonadales; Pseudomonadaceae; Pseudomonas
151599	Bacteriophage B3	Pseudomonas aeruginosa PAO1 (ATCC 15692)	Bacteria; Proteobacteria; Gammaproteobacteria; Pseudomonadales; Pseudomonadaceae; Pseudomonas
197783	Pseudomonas phage gh-1 (gh-1)	Pseudomonas putida	Bacteria; Proteobacteria; Gammaproteobacteria; Pseudomonadales; Pseudomonadaceae; Pseudomonas
120086	Bacteriophage phi-8	Pseudomonas syringae	Bacteria; Proteobacteria; Gammaproteobacteria; Pseudomonadales; Pseudomonadaceae; Pseudomonas
134554	Pseudomonas bacteriophage phi-13	Pseudomonas syringae	Bacteria; Proteobacteria; Gammaproteobacteria; Pseudomonadales; Pseudomonadaceae; Pseudomonas
161736	Bacteriophage phi-12	Pseudomonas syringae	Bacteria; Proteobacteria; Gammaproteobacteria; Pseudomonadales; Pseudomonadaceae; Pseudomonas
10879	Pseudomonas phage phi-6	Pseudomonas syringae pv. phaseolicola	Bacteria; Proteobacteria; Gammaproteobacteria; Pseudomonadales; Pseudomonadaceae; Pseudomonas
270673	Pseudomonas aeruginosa bacteriophage PaP2	Pseudomonas aeruginosa	Bacteria; Proteobacteria; Gammaproteobacteria; Pseudomonadales; Pseudomonadaceae; Pseudomonas; Pseudomonas aeruginosa PAO1
329886	Vibriophage VP4	Vibrionales	Bacteria; Proteobacteria; Gammaproteobacteria; Vibrionales
310539	Listonella pelagia phage phiHSIC	Listonella pelagia	Bacteria; Proteobacteria; Gammaproteobacteria; Vibrionales; Vibrionaceae; Listonella
223524	Vibrio cholerae phage VGJphi	Vibrio cholerae	Bacteria; Proteobacteria; Gammaproteobacteria; Vibrionales; Vibrionaceae; Vibrio
260372	Vibriophage VP2	Vibrio cholerae	Bacteria; Proteobacteria; Gammaproteobacteria; Vibrionales; Vibrionaceae; Vibrio
260827	Vibrio phage VP5	Vibrio cholerae	Bacteria; Proteobacteria; Gammaproteobacteria; Vibrionales; Vibrionaceae; Vibrio
292443	Vibrio cholerae phage KSF-1phi	Vibrio cholerae	Bacteria; Proteobacteria; Gammaproteobacteria; Vibrionales; Vibrionaceae; Vibrio
180503	Bacteriophage VSKK	Vibrio cholerae O139	Bacteria; Proteobacteria; Gammaproteobacteria; Vibrionales; Vibrionaceae; Vibrio
181604	Vibrio phage VSK	Vibrio cholerae O139	Bacteria; Proteobacteria; Gammaproteobacteria; Vibrionales; Vibrionaceae; Vibrio
39973	Bacteriophage K139	Vibrio cholerae O139	Bacteria; Proteobacteria; Gammaproteobacteria; Vibrionales; Vibrionaceae; Vibrio
70203	Vibrio cholerae O139 fs1 phage	Vibrio cholerae O139	Bacteria; Proteobacteria; Gammaproteobacteria; Vibrionales; Vibrionaceae; Vibrio
83201	Vibrio phage fs2	Vibrio cholerae O139	Bacteria; Proteobacteria; Gammaproteobacteria; Vibrionales; Vibrionaceae; Vibrio
207597	Vibrio harveyi bacteriophage VHML	Vibrio harveyi	Bacteria; Proteobacteria; Gammaproteobacteria; Vibrionales; Vibrionaceae; Vibrio
127508	Bacteriophage VfO4K68	Vibrio parahaemolyticus	Bacteria; Proteobacteria; Gammaproteobacteria; Vibrionales; Vibrionaceae; Vibrio
127509	Bacteriophage Vf33	Vibrio parahaemolyticus	Bacteria; Proteobacteria; Gammaproteobacteria; Vibrionales; Vibrionaceae; Vibrio
127511	Bacteriophage Vf12	Vibrio parahaemolyticus	Bacteria; Proteobacteria; Gammaproteobacteria; Vibrionales; Vibrionaceae; Vibrio
194802	Vibriophage VpV262	Vibrio parahaemolyticus	Bacteria; Proteobacteria; Gammaproteobacteria; Vibrionales; Vibrionaceae; Vibrio
75320	Bacteriophage KVP40	Vibrio parahaemolyticus	Bacteria; Proteobacteria; Gammaproteobacteria; Vibrionales; Vibrionaceae; Vibrio
127507	Bacteriophage VfO3K6	Vibrio parahaemolyticus O3:K6	Bacteria; Proteobacteria; Gammaproteobacteria; Vibrionales; Vibrionaceae; Vibrio
334856	Phage phiSMA9	Stenotrophomonas maltophilia c5	Bacteria; Proteobacteria; Gammaproteobacteria; Xanthomonadales; Xanthomonadaceae; Stenotrophomonas
322855	Xanthomonas campestris pv. pelargonii phage Xp15	Xanthomonas campestris	Bacteria; Proteobacteria; Gammaproteobacteria; Xanthomonadales; Xanthomonadaceae; Xanthomonas
10862	Xanthomonas phage Cf1c	Xanthomonas campestris	Bacteria; Proteobacteria; Gammaproteobacteria; Xanthomonadales; Xanthomonadaceae; Xanthomonas
232237	Xanthomonas oryzae bacteriophage Xp10	Xanthomonas oryzae	Bacteria; Proteobacteria; Gammaproteobacteria; Xanthomonadales; Xanthomonadaceae; Xanthomonas
